# Supplementary material for: Base-Mediated Nitrophenyl Reductive Cyclization for the Synthesis of Hexahydro-2,6-methano-1-benzazocines
Source: J Org Chem. 2022 Nov 4;87(22):15693–702. doi: 10.1021/acs.joc.2c02205 (PMC9680033; doi:10.1021/acs.joc.2c02205)
Supplement: Supplementary file 2 — jo2c02205_si_002.zip [file jo2c02205_si_002.zip]

Archive with 4,810 entries (4,445 files):
- FID for publication/Compound 1a/
- FID for publication/Compound 1a/Compound 1a-13C/
- FID for publication/Compound 1a/Compound 1a-13C/acqu
- FID for publication/Compound 1a/Compound 1a-13C/acqus
- FID for publication/Compound 1a/Compound 1a-13C/adcInfo_TRX2.xml
- FID for publication/Compound 1a/Compound 1a-13C/audita.txt
- FID for publication/Compound 1a/Compound 1a-13C/cpdprg2
- FID for publication/Compound 1a/Compound 1a-13C/fid
- FID for publication/Compound 1a/Compound 1a-13C/format.temp
- FID for publication/Compound 1a/Compound 1a-13C/orig
- FID for publication/Compound 1a/Compound 1a-13C/pdata/
- FID for publication/Compound 1a/Compound 1a-13C/pdata/1/
- FID for publication/Compound 1a/Compound 1a-13C/pdata/1/1i
- FID for publication/Compound 1a/Compound 1a-13C/pdata/1/1r
- FID for publication/Compound 1a/Compound 1a-13C/pdata/1/auditp.txt
- FID for publication/Compound 1a/Compound 1a-13C/pdata/1/intrng
- FID for publication/Compound 1a/Compound 1a-13C/pdata/1/outd
- FID for publication/Compound 1a/Compound 1a-13C/pdata/1/peaklist.xml
- FID for publication/Compound 1a/Compound 1a-13C/pdata/1/peakrng
- FID for publication/Compound 1a/Compound 1a-13C/pdata/1/peaks
- FID for publication/Compound 1a/Compound 1a-13C/pdata/1/proc
- FID for publication/Compound 1a/Compound 1a-13C/pdata/1/procs
- FID for publication/Compound 1a/Compound 1a-13C/pdata/1/title
- FID for publication/Compound 1a/Compound 1a-13C/preemp_default_Z151574_0054
- FID for publication/Compound 1a/Compound 1a-13C/prosol_History
- FID for publication/Compound 1a/Compound 1a-13C/pulseprogram
- FID for publication/Compound 1a/Compound 1a-13C/pulseprogram.precomp
- FID for publication/Compound 1a/Compound 1a-13C/scon2
- FID for publication/Compound 1a/Compound 1a-13C/shimvalues
- FID for publication/Compound 1a/Compound 1a-13C/specpar
- FID for publication/Compound 1a/Compound 1a-13C/stanprogram12015
- FID for publication/Compound 1a/Compound 1a-13C/stanprogram12015.precomp
- FID for publication/Compound 1a/Compound 1a-13C/stanprogram12301
- FID for publication/Compound 1a/Compound 1a-13C/stanprogram12301.precomp
- FID for publication/Compound 1a/Compound 1a-13C/uxnmr.info
- FID for publication/Compound 1a/Compound 1a-13C/uxnmr.par
- FID for publication/Compound 1a/Compound 1a-13C/vtc_pid_settings
- FID for publication/Compound 1a/Compound 1a-1H/
- FID for publication/Compound 1a/Compound 1a-1H/acqu
- FID for publication/Compound 1a/Compound 1a-1H/acqus
- FID for publication/Compound 1a/Compound 1a-1H/adcInfo_TRX1.xml
- FID for publication/Compound 1a/Compound 1a-1H/audita.txt
- FID for publication/Compound 1a/Compound 1a-1H/fid
- FID for publication/Compound 1a/Compound 1a-1H/format.temp
- FID for publication/Compound 1a/Compound 1a-1H/orig
- FID for publication/Compound 1a/Compound 1a-1H/pdata/
- FID for publication/Compound 1a/Compound 1a-1H/pdata/1/
- FID for publication/Compound 1a/Compound 1a-1H/pdata/1/1i
- FID for publication/Compound 1a/Compound 1a-1H/pdata/1/1r
- FID for publication/Compound 1a/Compound 1a-1H/pdata/1/auditp.txt
- FID for publication/Compound 1a/Compound 1a-1H/pdata/1/intrng
- FID for publication/Compound 1a/Compound 1a-1H/pdata/1/outd
- FID for publication/Compound 1a/Compound 1a-1H/pdata/1/peaklist.xml
- FID for publication/Compound 1a/Compound 1a-1H/pdata/1/peakrng
- FID for publication/Compound 1a/Compound 1a-1H/pdata/1/peaks
- FID for publication/Compound 1a/Compound 1a-1H/pdata/1/proc
- FID for publication/Compound 1a/Compound 1a-1H/pdata/1/procs
- FID for publication/Compound 1a/Compound 1a-1H/pdata/1/title
- FID for publication/Compound 1a/Compound 1a-1H/preemp_default_Z151574_0054
- FID for publication/Compound 1a/Compound 1a-1H/prosol_History
- FID for publication/Compound 1a/Compound 1a-1H/pulseprogram
- FID for publication/Compound 1a/Compound 1a-1H/pulseprogram.precomp
- FID for publication/Compound 1a/Compound 1a-1H/scon2
- FID for publication/Compound 1a/Compound 1a-1H/shimvalues
- FID for publication/Compound 1a/Compound 1a-1H/specpar
- FID for publication/Compound 1a/Compound 1a-1H/stanprogram12015
- FID for publication/Compound 1a/Compound 1a-1H/stanprogram12015.precomp
- FID for publication/Compound 1a/Compound 1a-1H/stanprogram12301
- FID for publication/Compound 1a/Compound 1a-1H/stanprogram12301.precomp
- FID for publication/Compound 1a/Compound 1a-1H/uxnmr.info
- FID for publication/Compound 1a/Compound 1a-1H/uxnmr.par
- FID for publication/Compound 1a/Compound 1a-1H/vtc_pid_settings
- FID for publication/Compound 1b/
- FID for publication/Compound 1b/Compound 1b-COSY/
- FID for publication/Compound 1b/Compound 1b-COSY/._.SendEnd
- FID for publication/Compound 1b/Compound 1b-COSY/._espectro.jpg
- FID for publication/Compound 1b/Compound 1b-COSY/._fid
- FID for publication/Compound 1b/Compound 1b-COSY/._log
- FID for publication/Compound 1b/Compound 1b-COSY/._procpar
- FID for publication/Compound 1b/Compound 1b-COSY/._text
- FID for publication/Compound 1b/Compound 1b-COSY/.SendEnd
- FID for publication/Compound 1b/Compound 1b-COSY/espectro.jpg
- FID for publication/Compound 1b/Compound 1b-COSY/fid
- FID for publication/Compound 1b/Compound 1b-COSY/log
- FID for publication/Compound 1b/Compound 1b-COSY/procpar
- FID for publication/Compound 1b/Compound 1b-COSY/text
- FID for publication/Compound 1b/Compound 1b-F19/
- FID for publication/Compound 1b/Compound 1b-F19/._.SendEnd
- FID for publication/Compound 1b/Compound 1b-F19/._espectro.jpg
- FID for publication/Compound 1b/Compound 1b-F19/._fid
- FID for publication/Compound 1b/Compound 1b-F19/._log
- FID for publication/Compound 1b/Compound 1b-F19/._procpar
- FID for publication/Compound 1b/Compound 1b-F19/._text
- FID for publication/Compound 1b/Compound 1b-F19/.SendEnd
- FID for publication/Compound 1b/Compound 1b-F19/espectro.jpg
- FID for publication/Compound 1b/Compound 1b-F19/fid
- FID for publication/Compound 1b/Compound 1b-F19/log
- FID for publication/Compound 1b/Compound 1b-F19/procpar
- FID for publication/Compound 1b/Compound 1b-F19/text
- FID for publication/Compound 1b/Compound 1b-H1/
- FID for publication/Compound 1b/Compound 1b-H1/._.SendEnd
- FID for publication/Compound 1b/Compound 1b-H1/._espectro.jpg
- FID for publication/Compound 1b/Compound 1b-H1/._fid
- FID for publication/Compound 1b/Compound 1b-H1/._log
- FID for publication/Compound 1b/Compound 1b-H1/._procpar
- FID for publication/Compound 1b/Compound 1b-H1/._text
- FID for publication/Compound 1b/Compound 1b-H1/.SendEnd
- FID for publication/Compound 1b/Compound 1b-H1/espectro.jpg
- FID for publication/Compound 1b/Compound 1b-H1/fid
- FID for publication/Compound 1b/Compound 1b-H1/log
- FID for publication/Compound 1b/Compound 1b-H1/procpar
- FID for publication/Compound 1b/Compound 1b-H1/text
- FID for publication/Compound 1b/Compound 1b-HSQC/
- FID for publication/Compound 1b/Compound 1b-HSQC/._.SendEnd
- FID for publication/Compound 1b/Compound 1b-HSQC/._espectro.jpg
- FID for publication/Compound 1b/Compound 1b-HSQC/._fid
- FID for publication/Compound 1b/Compound 1b-HSQC/._log
- FID for publication/Compound 1b/Compound 1b-HSQC/._procpar
- FID for publication/Compound 1b/Compound 1b-HSQC/._text
- FID for publication/Compound 1b/Compound 1b-HSQC/.SendEnd
- FID for publication/Compound 1b/Compound 1b-HSQC/espectro.jpg
- FID for publication/Compound 1b/Compound 1b-HSQC/fid
- FID for publication/Compound 1b/Compound 1b-HSQC/log
- FID for publication/Compound 1b/Compound 1b-HSQC/procpar
- FID for publication/Compound 1b/Compound 1b-HSQC/text
- FID for publication/Compound 1b/Compund 1b-C13/
- FID for publication/Compound 1b/Compund 1b-C13/._.SendEnd
- FID for publication/Compound 1b/Compund 1b-C13/._espectro.jpg
- FID for publication/Compound 1b/Compund 1b-C13/._fid
- FID for publication/Compound 1b/Compund 1b-C13/._log
- FID for publication/Compound 1b/Compund 1b-C13/._procpar
- FID for publication/Compound 1b/Compund 1b-C13/._text
- FID for publication/Compound 1b/Compund 1b-C13/.SendEnd
- FID for publication/Compound 1b/Compund 1b-C13/espectro.jpg
- FID for publication/Compound 1b/Compund 1b-C13/fid
- FID for publication/Compound 1b/Compund 1b-C13/log
- FID for publication/Compound 1b/Compund 1b-C13/procpar
- FID for publication/Compound 1b/Compund 1b-C13/text
- FID for publication/Compound 1c/
- FID for publication/Compound 1c/Compound 1c-C13/
- FID for publication/Compound 1c/Compound 1c-C13/._.SendEnd
- FID for publication/Compound 1c/Compound 1c-C13/._espectro.jpg
- FID for publication/Compound 1c/Compound 1c-C13/._fid
- FID for publication/Compound 1c/Compound 1c-C13/._log
- FID for publication/Compound 1c/Compound 1c-C13/._procpar
- FID for publication/Compound 1c/Compound 1c-C13/._text
- FID for publication/Compound 1c/Compound 1c-C13/.SendEnd
- FID for publication/Compound 1c/Compound 1c-C13/espectro.jpg
- FID for publication/Compound 1c/Compound 1c-C13/fid
- FID for publication/Compound 1c/Compound 1c-C13/log
- FID for publication/Compound 1c/Compound 1c-C13/procpar
- FID for publication/Compound 1c/Compound 1c-C13/text
- FID for publication/Compound 1c/Compound 1c-COSY/
- FID for publication/Compound 1c/Compound 1c-COSY/._.SendEnd
- FID for publication/Compound 1c/Compound 1c-COSY/._espectro.jpg
- FID for publication/Compound 1c/Compound 1c-COSY/._fid
- FID for publication/Compound 1c/Compound 1c-COSY/._log
- FID for publication/Compound 1c/Compound 1c-COSY/._procpar
- FID for publication/Compound 1c/Compound 1c-COSY/._text
- FID for publication/Compound 1c/Compound 1c-COSY/.SendEnd
- FID for publication/Compound 1c/Compound 1c-COSY/espectro.jpg
- FID for publication/Compound 1c/Compound 1c-COSY/fid
- FID for publication/Compound 1c/Compound 1c-COSY/log
- FID for publication/Compound 1c/Compound 1c-COSY/procpar
- FID for publication/Compound 1c/Compound 1c-COSY/text
- FID for publication/Compound 1c/Compound 1c-H1/
- FID for publication/Compound 1c/Compound 1c-H1/._.SendEnd
- FID for publication/Compound 1c/Compound 1c-H1/._espectro.jpg
- FID for publication/Compound 1c/Compound 1c-H1/._fid
- FID for publication/Compound 1c/Compound 1c-H1/._log
- FID for publication/Compound 1c/Compound 1c-H1/._procpar
- FID for publication/Compound 1c/Compound 1c-H1/._text
- FID for publication/Compound 1c/Compound 1c-H1/.SendEnd
- FID for publication/Compound 1c/Compound 1c-H1/espectro.jpg
- FID for publication/Compound 1c/Compound 1c-H1/fid
- FID for publication/Compound 1c/Compound 1c-H1/log
- FID for publication/Compound 1c/Compound 1c-H1/procpar
- FID for publication/Compound 1c/Compound 1c-H1/text
- FID for publication/Compound 1c/Compound 1c-HSQC/
- FID for publication/Compound 1c/Compound 1c-HSQC/._.SendEnd
- FID for publication/Compound 1c/Compound 1c-HSQC/._espectro.jpg
- FID for publication/Compound 1c/Compound 1c-HSQC/._fid
- FID for publication/Compound 1c/Compound 1c-HSQC/._log
- FID for publication/Compound 1c/Compound 1c-HSQC/._procpar
- FID for publication/Compound 1c/Compound 1c-HSQC/._text
- FID for publication/Compound 1c/Compound 1c-HSQC/.SendEnd
- FID for publication/Compound 1c/Compound 1c-HSQC/espectro.jpg
- FID for publication/Compound 1c/Compound 1c-HSQC/fid
- FID for publication/Compound 1c/Compound 1c-HSQC/log
- FID for publication/Compound 1c/Compound 1c-HSQC/procpar
- FID for publication/Compound 1c/Compound 1c-HSQC/text
- FID for publication/Compound 1d/
- FID for publication/Compound 1d/Compound 1d-C13/
- FID for publication/Compound 1d/Compound 1d-C13/._.SendEnd
- FID for publication/Compound 1d/Compound 1d-C13/._espectro.jpg
- FID for publication/Compound 1d/Compound 1d-C13/._fid
- FID for publication/Compound 1d/Compound 1d-C13/._log
- FID for publication/Compound 1d/Compound 1d-C13/._procpar
- FID for publication/Compound 1d/Compound 1d-C13/._text
- FID for publication/Compound 1d/Compound 1d-C13/.SendEnd
- FID for publication/Compound 1d/Compound 1d-C13/espectro.jpg
- FID for publication/Compound 1d/Compound 1d-C13/fid
- FID for publication/Compound 1d/Compound 1d-C13/log
- FID for publication/Compound 1d/Compound 1d-C13/procpar
- FID for publication/Compound 1d/Compound 1d-C13/text
- FID for publication/Compound 1d/Compound 1d-COSY/
- FID for publication/Compound 1d/Compound 1d-COSY/._.SendEnd
- FID for publication/Compound 1d/Compound 1d-COSY/._espectro.jpg
- FID for publication/Compound 1d/Compound 1d-COSY/._fid
- FID for publication/Compound 1d/Compound 1d-COSY/._log
- FID for publication/Compound 1d/Compound 1d-COSY/._procpar
- FID for publication/Compound 1d/Compound 1d-COSY/._text
- FID for publication/Compound 1d/Compound 1d-COSY/.SendEnd
- FID for publication/Compound 1d/Compound 1d-COSY/espectro.jpg
- FID for publication/Compound 1d/Compound 1d-COSY/fid
- FID for publication/Compound 1d/Compound 1d-COSY/log
- FID for publication/Compound 1d/Compound 1d-COSY/procpar
- FID for publication/Compound 1d/Compound 1d-COSY/text
- FID for publication/Compound 1d/Compound 1d-H1/
- FID for publication/Compound 1d/Compound 1d-H1/._.SendEnd
- FID for publication/Compound 1d/Compound 1d-H1/._espectro.jpg
- FID for publication/Compound 1d/Compound 1d-H1/._fid
- FID for publication/Compound 1d/Compound 1d-H1/._log
- FID for publication/Compound 1d/Compound 1d-H1/._procpar
- FID for publication/Compound 1d/Compound 1d-H1/._text
- FID for publication/Compound 1d/Compound 1d-H1/.SendEnd
- FID for publication/Compound 1d/Compound 1d-H1/espectro.jpg
- FID for publication/Compound 1d/Compound 1d-H1/fid
- FID for publication/Compound 1d/Compound 1d-H1/log
- FID for publication/Compound 1d/Compound 1d-H1/procpar
- FID for publication/Compound 1d/Compound 1d-H1/text
- FID for publication/Compound 1d/Compound 1d-HSQC/
- FID for publication/Compound 1d/Compound 1d-HSQC/._.SendEnd
- FID for publication/Compound 1d/Compound 1d-HSQC/._espectro.jpg
- FID for publication/Compound 1d/Compound 1d-HSQC/._fid
- FID for publication/Compound 1d/Compound 1d-HSQC/._log
- FID for publication/Compound 1d/Compound 1d-HSQC/._procpar
- FID for publication/Compound 1d/Compound 1d-HSQC/._text
- FID for publication/Compound 1d/Compound 1d-HSQC/.SendEnd
- FID for publication/Compound 1d/Compound 1d-HSQC/espectro.jpg
- FID for publication/Compound 1d/Compound 1d-HSQC/fid
- FID for publication/Compound 1d/Compound 1d-HSQC/log
- FID for publication/Compound 1d/Compound 1d-HSQC/procpar
- FID for publication/Compound 1d/Compound 1d-HSQC/text
- FID for publication/Compound 1e/
- FID for publication/Compound 1e/Compound 1e-C13/
- FID for publication/Compound 1e/Compound 1e-C13/._.SendEnd
- FID for publication/Compound 1e/Compound 1e-C13/._espectro.jpg
- FID for publication/Compound 1e/Compound 1e-C13/._fid
- FID for publication/Compound 1e/Compound 1e-C13/._log
- FID for publication/Compound 1e/Compound 1e-C13/._procpar
- FID for publication/Compound 1e/Compound 1e-C13/._text
- FID for publication/Compound 1e/Compound 1e-C13/.SendEnd
- FID for publication/Compound 1e/Compound 1e-C13/espectro.jpg
- FID for publication/Compound 1e/Compound 1e-C13/fid
- FID for publication/Compound 1e/Compound 1e-C13/log
- FID for publication/Compound 1e/Compound 1e-C13/procpar
- FID for publication/Compound 1e/Compound 1e-C13/text
- FID for publication/Compound 1e/Compound 1e-COSY/
- FID for publication/Compound 1e/Compound 1e-COSY/._.SendEnd
- FID for publication/Compound 1e/Compound 1e-COSY/._espectro.jpg
- FID for publication/Compound 1e/Compound 1e-COSY/._fid
- FID for publication/Compound 1e/Compound 1e-COSY/._log
- FID for publication/Compound 1e/Compound 1e-COSY/._procpar
- FID for publication/Compound 1e/Compound 1e-COSY/._text
- FID for publication/Compound 1e/Compound 1e-COSY/.SendEnd
- FID for publication/Compound 1e/Compound 1e-COSY/espectro.jpg
- FID for publication/Compound 1e/Compound 1e-COSY/fid
- FID for publication/Compound 1e/Compound 1e-COSY/log
- FID for publication/Compound 1e/Compound 1e-COSY/procpar
- FID for publication/Compound 1e/Compound 1e-COSY/text
- FID for publication/Compound 1e/Compound 1e-H1/
- FID for publication/Compound 1e/Compound 1e-H1/._.SendEnd
- FID for publication/Compound 1e/Compound 1e-H1/._espectro.jpg
- FID for publication/Compound 1e/Compound 1e-H1/._fid
- FID for publication/Compound 1e/Compound 1e-H1/._log
- FID for publication/Compound 1e/Compound 1e-H1/._procpar
- FID for publication/Compound 1e/Compound 1e-H1/._text
- FID for publication/Compound 1e/Compound 1e-H1/.SendEnd
- FID for publication/Compound 1e/Compound 1e-H1/espectro.jpg
- FID for publication/Compound 1e/Compound 1e-H1/fid
- FID for publication/Compound 1e/Compound 1e-H1/log
- FID for publication/Compound 1e/Compound 1e-H1/procpar
- FID for publication/Compound 1e/Compound 1e-H1/text
- FID for publication/Compound 1e/Compound 1e-HSQC/
- FID for publication/Compound 1e/Compound 1e-HSQC/._.SendEnd
- FID for publication/Compound 1e/Compound 1e-HSQC/._espectro.jpg
- FID for publication/Compound 1e/Compound 1e-HSQC/._fid
- FID for publication/Compound 1e/Compound 1e-HSQC/._log
- FID for publication/Compound 1e/Compound 1e-HSQC/._procpar
- FID for publication/Compound 1e/Compound 1e-HSQC/._text
- FID for publication/Compound 1e/Compound 1e-HSQC/.SendEnd
- FID for publication/Compound 1e/Compound 1e-HSQC/espectro.jpg
- FID for publication/Compound 1e/Compound 1e-HSQC/fid
- FID for publication/Compound 1e/Compound 1e-HSQC/log
- FID for publication/Compound 1e/Compound 1e-HSQC/procpar
- FID for publication/Compound 1e/Compound 1e-HSQC/text
- FID for publication/Compound 1f/
- FID for publication/Compound 1f/Compound 1f-C13/
- FID for publication/Compound 1f/Compound 1f-C13/._.SendEnd
[truncated: 4,510 more entries]
