# Supplementary material for: Base-Mediated Nitrophenyl Reductive Cyclization for the Synthesis of Hexahydro-2,6-methano-1-benzazocines
Source: J Org Chem. 2022 Nov 4;87(22):15693–702. doi: 10.1021/acs.joc.2c02205 (PMC9680033; doi:10.1021/acs.joc.2c02205)
Supplement: Supplementary file 2 — jo2c02205_si_002.zip [file jo2c02205_si_002.zip › FID for publication/Compound 1a/Compound 1a-13C/pdata/1/intrng]

P 0
168.449391   167.444360
149.054106   148.473015
134.099233   133.178258
131.866235   131.087792
129.812316   129.085038
128.237157   127.480642
125.777570   124.966235
77.795526   76.059562
54.456861   53.667455
53.568779   52.644149
