# Supplementary material for: Base-Mediated Nitrophenyl Reductive Cyclization for the Synthesis of Hexahydro-2,6-methano-1-benzazocines
Source: J Org Chem. 2022 Nov 4;87(22):15693–702. doi: 10.1021/acs.joc.2c02205 (PMC9680033; doi:10.1021/acs.joc.2c02205)
Supplement: Supplementary file 2 — jo2c02205_si_002.zip [file jo2c02205_si_002.zip › FID for publication/Compound 1a/Compound 1a-13C/pdata/1/peaklist.xml]

<?xml version="1.0" encoding="UTF-8"?>
<PeakList>
  <PeakList1D>
    <PeakList1DHeader creator="servei" date="2022-10-14T02:36:11.471+02:00" expNo="11" name="san-11221-2022" owner="" procNo="1" source="/opt/auto/data/servei/nmr">
      <PeakPickDetails>F1=234.755905ppm, F2=-4.755956ppm, MI=0.00cm, MAXI=10000.00cm, PC=1.400
      </PeakPickDetails>
    </PeakList1DHeader>
    <Peak1D F1="167.661652" intensity="5.595460e+00" type="0"/>
    <Peak1D F1="148.736481" intensity="1.233234e+00" type="0"/>
    <Peak1D F1="133.828003" intensity="7.250942e-02" type="0"/>
    <Peak1D F1="133.615875" intensity="7.689240e+00" type="0"/>
    <Peak1D F1="133.394638" intensity="1.142950e-01" type="0"/>
    <Peak1D F1="131.580399" intensity="9.375168e-02" type="0"/>
    <Peak1D F1="131.395996" intensity="7.615964e+00" type="0"/>
    <Peak1D F1="131.162613" intensity="5.011796e-02" type="0"/>
    <Peak1D F1="129.565872" intensity="7.145587e-02" type="0"/>
    <Peak1D F1="129.375610" intensity="7.799348e+00" type="0"/>
    <Peak1D F1="127.921082" intensity="2.942868e+00" type="0"/>
    <Peak1D F1="125.539963" intensity="6.467529e-02" type="0"/>
    <Peak1D F1="125.288345" intensity="7.718910e+00" type="0"/>
    <Peak1D F1="125.030228" intensity="5.270919e-02" type="0"/>
    <Peak1D F1="77.622055" intensity="5.939823e-02" type="0"/>
    <Peak1D F1="77.302292" intensity="1.350116e+01" type="0"/>
    <Peak1D F1="77.048065" intensity="1.378260e+01" type="0"/>
    <Peak1D F1="76.793861" intensity="1.359502e+01" type="0"/>
    <Peak1D F1="54.324951" intensity="9.559008e-02" type="0"/>
    <Peak1D F1="54.099991" intensity="8.242444e+00" type="0"/>
    <Peak1D F1="53.853542" intensity="1.149491e-01" type="0"/>
    <Peak1D F1="53.513943" intensity="5.236011e-02" type="0"/>
    <Peak1D F1="53.195576" intensity="1.500000e+01" type="0"/>
  </PeakList1D>
</PeakList>
