# Supplementary material for: Base-Mediated Nitrophenyl Reductive Cyclization for the Synthesis of Hexahydro-2,6-methano-1-benzazocines
Source: J Org Chem. 2022 Nov 4;87(22):15693–702. doi: 10.1021/acs.joc.2c02205 (PMC9680033; doi:10.1021/acs.joc.2c02205)
Supplement: Supplementary file 2 — jo2c02205_si_002.zip [file jo2c02205_si_002.zip › FID for publication/Compound 1a/Compound 1a-13C/shimvalues]

# Fri Oct 14 00:37:13 2022
#$$PROBEIDENTIFIER=Z151574_0054
#$$PROBENAME=PI HR-500-S1-BBF/H/D-5.0-Z SP
#$$SHIMID=292722
#
# Active Shim Gradients
#
Z           		-4294           
Z2          		-158            
Z3          		-74             
Z4          		73              
Z5          		726             
Z6          		262             
Z7          		6509            
Z8          		3012            
X           		-927            
XZ          		326             
XZ2         		4075            
XZ3         		2261            
XZ4         		604             
XZ5         		7343            
Y           		-1644           
YZ          		-2485           
YZ2         		10114           
YZ3         		324             
YZ4         		3571            
YZ5         		-10000          
XY          		2240            
XYZ         		5659            
XYZ2        		-2229           
XYZ3        		-3482           
XYZ4        		3838            
XYZ5        		0               
(X2-Y2)     		-4679           
(X2-Y2)Z    		-3122           
(X2-Y2)Z2   		2531            
(X2-Y2)Z3   		-849            
(X2-Y2)Z4   		-4798           
(X2-Y2)Z5   		0               
X3          		-5786           
X3Z         		-8947           
Y3          		-4661           
Y3Z         		5361            
#
# Lock Parameter
#
FIELD		2036.521
LOCKPHASE		  51.015
LOCKPOWER		 -27.000
LOCKGAIN		 129.994
LOCKDC		 -75.000
LOCKSHIFT		   7.240
LOOPGAIN		  -9.400
LOOPTIME		   0.464
LOOPFILTER		  50.000
#
IEEE64_VERSION_CODE 1
#
# Shim currents 
#
SHIM_SETTING [ 1]    -1122.20000200
SHIM_SETTING [ 2]    -1632.79790913
SHIM_SETTING [ 3]    -3495.05979904
SHIM_SETTING [ 4]     2704.42542754
SHIM_SETTING [ 5]    -1849.84127383
SHIM_SETTING [ 6]     -776.21798365
SHIM_SETTING [ 7]    10174.63739104
SHIM_SETTING [ 8]    -4023.92186079
SHIM_SETTING [ 9]     2178.00706907
SHIM_SETTING [10]    -1644.87172350
SHIM_SETTING [11]        0.00000000
SHIM_SETTING [12]   -10022.32800000
SHIM_SETTING [13]      700.13900000
SHIM_SETTING [14]     1532.99000000
SHIM_SETTING [15]     8524.74100000
SHIM_SETTING [16]    -1314.49700000
SHIM_SETTING [17]    -4627.07600000
SHIM_SETTING [18]    -3697.72900000
SHIM_SETTING [19]     7786.92400000
SHIM_SETTING [20]   -10211.36400000
SHIM_SETTING [21]    -6472.21200000
SHIM_SETTING [22]     1025.46100000
SHIM_SETTING [23]    -3397.94500000
SHIM_SETTING [24]      -70.34700000
SHIM_SETTING [25]    -7489.90600000
SHIM_SETTING [26]    -4396.73900000
SHIM_SETTING [27]    -7145.16300000
SHIM_SETTING [28]     5138.03900000
SHIM_SETTING [29]     2002.61900000
SHIM_SETTING [30]     6436.32000000
SHIM_SETTING [31]   -15494.69900000
SHIM_SETTING [32]    16464.38800000
SHIM_SETTING [33]     4088.93300000
SHIM_SETTING [34]    -2085.89900000
SHIM_SETTING [35]     6224.47700000
SHIM_SETTING [36]    -6156.70300000
SHIM_SETTING [37]     9108.64800000
SHIM_SETTING [38]   -11313.69100000
SHIM_SETTING [39]    -7997.16900000
SHIM_SETTING [40]        0.00000000
