# Supplementary material for: Base-Mediated Nitrophenyl Reductive Cyclization for the Synthesis of Hexahydro-2,6-methano-1-benzazocines
Source: J Org Chem. 2022 Nov 4;87(22):15693–702. doi: 10.1021/acs.joc.2c02205 (PMC9680033; doi:10.1021/acs.joc.2c02205)
Supplement: Supplementary file 2 — jo2c02205_si_002.zip [file jo2c02205_si_002.zip › FID for publication/Compound 1a/Compound 1a-1H/adcInfo_TRX1.xml]

 <TRX channel="1">
	<summary>Optimal performance achieved</summary>
	<maxAdcModulation>
		<utcDate>13-20:52:56.747</utcDate>
		<adcModulationPercent>57</adcModulationPercent>
		<numScan>4</numScan>
		<numExp>0</numExp>
	</maxAdcModulation>
	<minAdcModulation>
		<utcDate>13-20:53:12.868</utcDate>
		<adcModulationPercent>49</adcModulationPercent>
		<numScan>8</numScan>
		<numExp>0</numExp>
	</minAdcModulation>
	<adcOverflow>no</adcOverflow>
</TRX>
