# Supplementary material for: Base-Mediated Nitrophenyl Reductive Cyclization for the Synthesis of Hexahydro-2,6-methano-1-benzazocines
Source: J Org Chem. 2022 Nov 4;87(22):15693–702. doi: 10.1021/acs.joc.2c02205 (PMC9680033; doi:10.1021/acs.joc.2c02205)
Supplement: Supplementary file 2 — jo2c02205_si_002.zip [file jo2c02205_si_002.zip › FID for publication/Compound 1a/Compound 1a-1H/pdata/1/auditp.txt]

##TITLE= Audit trail, TopSpin 4.0.8
##JCAMPDX= 5.01
##ORIGIN= Bruker BioSpin GmbH
##OWNER= servei
$$ /opt/auto/data/servei/nmr/san-11221-2022/10/pdata/1/auditp.txt
##AUDIT TRAIL=  $$ (NUMBER, WHEN, WHO, WHERE, PROCESS, VERSION, WHAT)
(   1,<2022-10-13 20:54:20.335 +0000>,<root>,<BladeEpu>,<go4>,<TopSpin 4.0.8>,
      <created by zg on 'Avance Neo' (platon) by user 'servei'
       on data set with UUID 'f4fc1cac-4b38-11ed-8532-00139537a3df'
       started at 2022-10-13 20:52:31.943 +0000, POWCHK enabled, PULCHK disabled,
       completed at 2022-10-13 20:54:20.333 +0000
       configuration hash MD5:
       E4 7B 82 50 24 57 9A A1 AC A2 5F 93 6B 32 B6 DB
       double data hash MD5: 51724
       22 F7 EC 5A DB C3 D8 D2 E0 95 1F 66 D5 D8 01 07>)
$$ /opt/auto/data/servei/nmr/san-11221-2022/10/audita.txt
(   2,<2022-10-13 22:53:18.435 +0200>,<servei>,<platon>,<xwish3>,<TopSpin 4.0.8>,
      <ICON-NMR User ID: servei
       double data hash MD5: 51724
       22 F7 EC 5A DB C3 D8 D2 E0 95 1F 66 D5 D8 01 07>)
(   3,<2022-10-13 22:53:18.934 +0200>,<servei>,<platon>,<proc1d>,<TopSpin 4.0.8>,
      <Start of raw data processing
       ef LB = 0.1 FT_mod = 6 PKNL = 1 SI = 64K 
       data hash MD5: 64K
       87 A0 48 FD BA FF DD 5D B5 08 4B 87 F5 DF 0E D3>)
(   4,<2022-10-13 22:53:19.649 +0200>,<servei>,<platon>,<proc1d>,<TopSpin 4.0.8>,
      <apk0 
       data hash MD5: 64K
       88 93 64 1D 00 EA 17 4F 0C DD BB 2A B9 AD 99 42>)
(   5,<2022-10-13 22:53:19.675 +0200>,<servei>,<platon>,<proc1d>,<TopSpin 4.0.8>,
      <abs ABSG = 5 
       data hash MD5: 64K
       86 0E 38 0A EA 2F FE F5 90 8E 94 5E 68 4F C1 5F>)
(   6,<2022-10-13 22:53:20.385 +0200>,<servei>,<platon>,<xwish3>,<TopSpin 4.0.8>,
      <ICON-NMR User ID: servei
       data hash MD5: 64K
       86 0E 38 0A EA 2F FE F5 90 8E 94 5E 68 4F C1 5F>)
##END=

$$ hash MD5
$$ 37 32 C9 5F EB 3B 2A 60 B8 BA 9B 99 18 88 28 A5
