# Supplementary material for: Base-Mediated Nitrophenyl Reductive Cyclization for the Synthesis of Hexahydro-2,6-methano-1-benzazocines
Source: J Org Chem. 2022 Nov 4;87(22):15693–702. doi: 10.1021/acs.joc.2c02205 (PMC9680033; doi:10.1021/acs.joc.2c02205)
Supplement: Supplementary file 2 — jo2c02205_si_002.zip [file jo2c02205_si_002.zip › FID for publication/Compound 1a/Compound 1a-1H/pdata/1/peaklist.xml]

<?xml version="1.0" encoding="UTF-8"?>
<PeakList>
  <PeakList1D>
    <PeakList1DHeader creator="servei" date="2022-10-13T22:53:19.688+02:00" expNo="10" name="san-11221-2022" owner="" procNo="1" source="/opt/auto/data/servei/nmr">
      <PeakPickDetails>F1=15.102250ppm, F2=-2.134647ppm, MI=0.10cm, MAXI=10000.00cm, PC=1.000
      </PeakPickDetails>
    </PeakList1DHeader>
    <Peak1D F1="8.083202" intensity="6.274657e-01" type="0"/>
    <Peak1D F1="8.080522" intensity="6.774102e-01" type="0"/>
    <Peak1D F1="8.066979" intensity="6.643668e-01" type="0"/>
    <Peak1D F1="8.064159" intensity="7.088075e-01" type="0"/>
    <Peak1D F1="7.678421" intensity="3.211353e-01" type="0"/>
    <Peak1D F1="7.675647" intensity="3.332700e-01" type="0"/>
    <Peak1D F1="7.663042" intensity="7.276946e-01" type="0"/>
    <Peak1D F1="7.660352" intensity="7.480202e-01" type="0"/>
    <Peak1D F1="7.647909" intensity="5.044010e-01" type="0"/>
    <Peak1D F1="7.645122" intensity="4.901833e-01" type="0"/>
    <Peak1D F1="7.551093" intensity="4.353331e-01" type="0"/>
    <Peak1D F1="7.548264" intensity="5.634731e-01" type="0"/>
    <Peak1D F1="7.535947" intensity="5.073637e-01" type="0"/>
    <Peak1D F1="7.534824" intensity="4.827223e-01" type="0"/>
    <Peak1D F1="7.532798" intensity="6.887398e-01" type="0"/>
    <Peak1D F1="7.532180" intensity="7.114466e-01" type="0"/>
    <Peak1D F1="7.524961" intensity="9.091465e-01" type="0"/>
    <Peak1D F1="7.522234" intensity="6.121116e-01" type="0"/>
    <Peak1D F1="7.519870" intensity="4.002242e-01" type="0"/>
    <Peak1D F1="7.516977" intensity="4.683908e-01" type="0"/>
    <Peak1D F1="7.509467" intensity="7.044445e-01" type="0"/>
    <Peak1D F1="7.506708" intensity="5.371631e-01" type="0"/>
    <Peak1D F1="7.267517" intensity="4.119202e-01" type="0"/>
    <Peak1D F1="5.339543" intensity="2.138003e+00" type="0"/>
    <Peak1D F1="3.951687" intensity="1.175424e-01" type="0"/>
    <Peak1D F1="3.806205" intensity="1.500000e+01" type="0"/>
    <Peak1D F1="3.655726" intensity="1.157767e-01" type="0"/>
    <Peak1D F1="1.615109" intensity="1.722084e-01" type="0"/>
  </PeakList1D>
</PeakList>
