# Supplementary material for: Base-Mediated Nitrophenyl Reductive Cyclization for the Synthesis of Hexahydro-2,6-methano-1-benzazocines
Source: J Org Chem. 2022 Nov 4;87(22):15693–702. doi: 10.1021/acs.joc.2c02205 (PMC9680033; doi:10.1021/acs.joc.2c02205)
Supplement: Supplementary file 2 — jo2c02205_si_002.zip [file jo2c02205_si_002.zip › FID for publication/Compound 1a/Compound 1a-1H/specpar]

##TITLE= Parameter file, TopSpin 4.0.8
##JCAMPDX= 5.0
##DATATYPE= Parameter Values
##NPOINTS= 3	$$ modification sequence number
##ORIGIN= Bruker BioSpin GmbH
##OWNER= servei
$$ 2022-10-13 22:51:29.504 +0200  servei@platon
$$ /opt/auto/data/servei/nmr/san-11221-2022/10//specpar
$$ process /opt/topspin4.0.8/prog/mod/acqdataserver
##$ANCIEN= (0..7)
0 0 0 0 0 0 0 0
##$BF1= 100.13
##$BF2= 100.13
##$BF3= 100.13
##$DEC= 1
##$DECB= 1
##$DEF19F= yes
##$DEFRSEL= yes
##$HPMOD= (0..32)
0 0 0 0 0 0 0 0 0 0 0 0 0 0 0 0 0 0 0 0 0 0 0 0 0 0 0 0 0 0 0 0 0
##$HPPRECH= (0..32)
-1 -1 -1 -1 -1 -1 -1 -1 -1 -1 -1 -1 -1 -1 -1 -1 -1 -1 -1 -1 -1 -1 -1 -1
-1 -1 -1 -1 -1 -1 -1 -1 -1
##$HPSELECT= yes
##$LOCSW19F= -1
##$LOCSW2H= -1
##$NUC1= 71
##$NUC2= 0
##$NUC3= 0
##$NUC4= 0
##$NUC5= 0
##$NUC6= 0
##$NUC7= 0
##$NUC8= 0
##$NUCARR= (0..123)
8.5922334 8.5922334 8.6472477 9.20939382 9.3574323 11.414622031 12.5882721
12.809854696 14.403744 15.353991 15.936377381 16.193099112 16.804368 17.204472
17.204472 17.446109809 18.154719 19.24300188 20.0402091 20.155239 20.244357164
20.837351303 20.855421 21.674743968 22.88644893 23.031741697 23.273714593
23.337931285 24.106266 24.1112673 24.507360258 25.813554779 26.095393038
27.257085 28.194998794 28.202515748 28.269828245 29.017632624 30.616133125
31.292148844 32.593102004 33.066510058 33.277124804 33.658894037 36.140979212
38.3899788 38.83709502 39.481742585 40.6655703 40.789227443 41.230322098
41.460777 44.691871867 46.493575188 48.287266426 49.002282281 49.685199794
49.864506401 50.677732785 53.732256756 54.914274 55.579086807 57.0348252
59.96358648 64.812931982 65.597760984 65.98865259 67.799908394 70.277332357
70.646568334 73.599560912 76.773000091 80.367330075 85.635329398 87.519279098
89.577394068 95.382357967 99.361762343 100.063439732 104.630191778 106.104980124
106.727742 107.511865819 109.357200481 109.591631417 110.994726127 112.570890824
112.65228198 113.78757708 118.666215196 119.68399475 120.03797176 120.231252
121.490314271 122.412669021 123.978315984 124.332318 125.302470174 125.757788526
130.318168916 130.882730664 131.548933833 132.29388747 132.611835115 135.067698474
139.087083242 142.055389801 152.523165715 153.139806 157.789859699 160.461579166
163.636279373 163.64480659 178.207616936 186.501637821 194.369507936 202.456334964
285.69026016 288.49417899 380.993912669 470.592377215 500.13 533.458533166
100
##$NUCOFFS= (0..127)
<1H> <13C> <15N> <85Rb> <87Rb> <133Cs> <7Li> <23Na> <31P> <183W> <35Cl>
<19F> <27Al> <2H> <171Yb> <235U> <> <> <> <> <> <> <> <> <> <> <> <> <>
<> <> <> <> <> <> <> <> <> <> <> <> <> <> <> <> <> <> <> <> <> <> <> <>
<> <> <> <> <> <> <> <> <> <> <> <> <> <> <> <> <> <> <> <> <> <> <> <>
<> <> <> <> <> <> <> <> <> <> <> <> <> <> <> <> <> <> <> <> <> <> <> <>
<> <> <> <> <> <> <> <> <> <> <> <> <> <> <> <> <> <> <> <> <> <> <> <>
<> <> <>
##$OBS= 1
##$OFFS= (0..127)
0 0 0 0 0 0 0 0 0 0 0 0 0 0 0 0 0 0 0 0 0 0 0 0 0 0 0 0 0 0 0 0 0 0 0 0
0 0 0 0 0 0 0 0 0 0 0 0 0 0 0 0 0 0 0 0 0 0 0 0 0 0 0 0 0 0 0 0 0 0 0 0
0 0 0 0 0 0 0 0 0 0 0 0 0 0 0 0 0 0 0 0 0 0 0 0 0 0 0 0 0 0 0 0 0 0 0 0
0 0 0 0 0 0 0 0 0 0 0 0 0 0 0 0 0 0 0 0
##$OFFSF= (0..7)
0 0 0 0 0 0 0 0
##$OFFSH= (0..7)
0 0 0 0 0 0 0 0
##$OFFSX= (0..7)
0 0 0 0 0 0 0 0
##$OFFSXAS= (0..7)
0 0 0 0 0 0 0 0
##$OFSF1= 0
##$OFSF2= 0
##$OFSH1= 0
##$OFSH2= 0
##$OFSH3= 0
##$OFSX1= 0
##$OFSX2= 0
##$OFSY= 0
##$PACOIL= (0..32)
0 0 0 0 0 0 0 0 0 0 0 0 0 0 0 0 0 0 0 0 0 0 0 0 0 0 0 0 0 0 0 0 0
##$PRECHAN= (0..32)
-1 2 -1 0 1 -1 -1 -1 -1 -1 -1 -1 -1 -1 -1 -1 -1 -1 -1 -1 -1 -1 -1 -1 -1
-1 -1 -1 -1 -1 -1 -1 -1
##$RECPRE= (0..25)
-1 0 2 -1 -1 -1 -1 -1 -1 -1 -1 -1 -1 -1 -1 -1 -1 -1 -1 -1 -1 -1 -1 -1 -1
-1
##$RECPRFX= (0..32)
1 0 1 0 0 0 0 0 0 0 0 0 0 0 0 0 0 0 0 0 0 0 0 0 0 0 0 0 0 0 0 0 0
##$RECSEL= (0..24)
0 1 2 3 4 5 6 7 8 9 10 11 12 13 14 15 16 17 18 19 20 21 22 23 24
##$SELREC= (0..24)
0 0 0 0 0 0 0 0 0 0 0 0 0 0 0 0 0 0 0 0 0 0 0 0 0
##$SFO1= 76.773
##$SFO2= 8.592233
##$SFO3= 8.595322
##$SFO4= 8.595322
##$SFO5= 8.595322
##$SFO6= 8.595322
##$SFO7= 8.595322
##$SFO8= 8.595322
##$TY= (0..123)
0 0 0 0 0 0 0 0 0 0 0 0 0 0 0 0 0 0 0 0 0 0 0 0 0 0 0 0 0 0 0 0 0 0 0 0
0 0 0 0 0 0 0 0 0 0 0 0 0 0 0 0 0 0 0 0 0 0 0 0 0 0 0 0 0 0 0 0 0 0 0 0
0 0 0 0 0 0 0 0 0 0 0 0 0 0 0 0 0 0 0 0 0 0 0 0 0 0 0 0 0 0 0 0 0 0 0 0
0 0 0 0 0 0 0 0 0 0 0 0 0 0 0 0
##END=
