# Supplementary material for: Base-Mediated Nitrophenyl Reductive Cyclization for the Synthesis of Hexahydro-2,6-methano-1-benzazocines
Source: J Org Chem. 2022 Nov 4;87(22):15693–702. doi: 10.1021/acs.joc.2c02205 (PMC9680033; doi:10.1021/acs.joc.2c02205)
Supplement: Supplementary file 2 — jo2c02205_si_002.zip [file jo2c02205_si_002.zip › FID for publication/Compound 1c/Compound 1c-C13/log]

Fri Sep  3 20:04:38 2021: Experiment started
Fri Sep  3 20:24:20 2021: BS 1 completed
Fri Sep  3 20:44:01 2021: BS 2 completed
Fri Sep  3 21:03:42 2021: BS 3 completed
Fri Sep  3 21:23:23 2021: BS 4 completed
Fri Sep  3 21:43:04 2021: BS 5 completed
Fri Sep  3 22:02:45 2021: BS 6 completed
Fri Sep  3 22:22:26 2021: BS 7 completed
Fri Sep  3 22:42:06 2021: BS 8 completed
Fri Sep  3 23:01:47 2021: BS 9 completed
Fri Sep  3 23:16:51 2021: Acquisition complete
