# Supplementary material for: Base-Mediated Nitrophenyl Reductive Cyclization for the Synthesis of Hexahydro-2,6-methano-1-benzazocines
Source: J Org Chem. 2022 Nov 4;87(22):15693–702. doi: 10.1021/acs.joc.2c02205 (PMC9680033; doi:10.1021/acs.joc.2c02205)
Supplement: Supplementary file 2 — jo2c02205_si_002.zip [file jo2c02205_si_002.zip › FID for publication/Compound 1c/Compound 1c-H1/log]

Fri Sep  3 11:38:15 2021: Experiment started
Fri Sep  3 11:40:20 2021: BS 1 completed
Fri Sep  3 11:42:14 2021: Acquisition complete
