# Supplementary material for: Base-Mediated Nitrophenyl Reductive Cyclization for the Synthesis of Hexahydro-2,6-methano-1-benzazocines
Source: J Org Chem. 2022 Nov 4;87(22):15693–702. doi: 10.1021/acs.joc.2c02205 (PMC9680033; doi:10.1021/acs.joc.2c02205)
Supplement: Supplementary file 2 — jo2c02205_si_002.zip [file jo2c02205_si_002.zip › FID for publication/Compound 1d/Compound 1d-C13/log]

Mon Jul 12 20:04:11 2021: Experiment started
Mon Jul 12 20:23:54 2021: BS 1 completed
Mon Jul 12 20:43:35 2021: BS 2 completed
Mon Jul 12 21:03:15 2021: BS 3 completed
Mon Jul 12 21:21:06 2021: Acquisition complete
