# Supplementary material for: Base-Mediated Nitrophenyl Reductive Cyclization for the Synthesis of Hexahydro-2,6-methano-1-benzazocines
Source: J Org Chem. 2022 Nov 4;87(22):15693–702. doi: 10.1021/acs.joc.2c02205 (PMC9680033; doi:10.1021/acs.joc.2c02205)
Supplement: Supplementary file 2 — jo2c02205_si_002.zip [file jo2c02205_si_002.zip › FID for publication/Compound 1e/Compound 1e-C13/log]

Thu Jul  8 20:04:04 2021: Experiment started
Thu Jul  8 20:23:46 2021: BS 1 completed
Thu Jul  8 20:43:27 2021: BS 2 completed
Thu Jul  8 21:03:08 2021: BS 3 completed
Thu Jul  8 21:20:58 2021: Acquisition complete
