# Supplementary material for: Base-Mediated Nitrophenyl Reductive Cyclization for the Synthesis of Hexahydro-2,6-methano-1-benzazocines
Source: J Org Chem. 2022 Nov 4;87(22):15693–702. doi: 10.1021/acs.joc.2c02205 (PMC9680033; doi:10.1021/acs.joc.2c02205)
Supplement: Supplementary file 2 — jo2c02205_si_002.zip [file jo2c02205_si_002.zip › FID for publication/Compound 2a/Compound 2a-C13/log]

Wed Apr 14 19:05:21 2021: Experiment started
Wed Apr 14 19:07:51 2021: BS 1 completed
Wed Apr 14 19:10:19 2021: BS 2 completed
Wed Apr 14 19:12:46 2021: BS 3 completed
Wed Apr 14 19:15:14 2021: BS 4 completed
Wed Apr 14 19:17:42 2021: BS 5 completed
Wed Apr 14 19:20:10 2021: BS 6 completed
Wed Apr 14 19:22:38 2021: BS 7 completed
Wed Apr 14 19:25:06 2021: BS 8 completed
Wed Apr 14 19:27:34 2021: BS 9 completed
Wed Apr 14 19:30:02 2021: BS 10 completed
Wed Apr 14 19:32:30 2021: BS 11 completed
Wed Apr 14 19:34:57 2021: BS 12 completed
Wed Apr 14 19:37:25 2021: BS 13 completed
Wed Apr 14 19:39:53 2021: BS 14 completed
Wed Apr 14 19:42:21 2021: BS 15 completed
Wed Apr 14 19:44:49 2021: BS 16 completed
Wed Apr 14 19:47:17 2021: BS 17 completed
Wed Apr 14 19:49:45 2021: BS 18 completed
Wed Apr 14 19:52:13 2021: BS 19 completed
Wed Apr 14 19:54:41 2021: BS 20 completed
Wed Apr 14 19:57:08 2021: BS 21 completed
Wed Apr 14 19:59:36 2021: BS 22 completed
Wed Apr 14 20:02:04 2021: BS 23 completed
Wed Apr 14 20:04:32 2021: BS 24 completed
Wed Apr 14 20:07:00 2021: BS 25 completed
Wed Apr 14 20:09:28 2021: BS 26 completed
Wed Apr 14 20:11:56 2021: BS 27 completed
Wed Apr 14 20:14:24 2021: BS 28 completed
Wed Apr 14 20:16:52 2021: BS 29 completed
Wed Apr 14 20:19:19 2021: BS 30 completed
Wed Apr 14 20:21:47 2021: BS 31 completed
Wed Apr 14 20:22:24 2021: Acquisition complete
