# Supplementary material for: Base-Mediated Nitrophenyl Reductive Cyclization for the Synthesis of Hexahydro-2,6-methano-1-benzazocines
Source: J Org Chem. 2022 Nov 4;87(22):15693–702. doi: 10.1021/acs.joc.2c02205 (PMC9680033; doi:10.1021/acs.joc.2c02205)
Supplement: Supplementary file 2 — jo2c02205_si_002.zip [file jo2c02205_si_002.zip › FID for publication/Compound 2b/Compound 2b-C13/text]

M400Q / Num.Inv. AF/004285
cdcl3 / Temp: 25C / N.Reg: XXXXXXXXXX
Usuari: san / Mostra: LRG095ch
Nom: LAURA RODRIGUEZ GONZALEZ
Data: 02/09/21 / Ope.: L.RODRIGUEZ
