# Supplementary material for: Base-Mediated Nitrophenyl Reductive Cyclization for the Synthesis of Hexahydro-2,6-methano-1-benzazocines
Source: J Org Chem. 2022 Nov 4;87(22):15693–702. doi: 10.1021/acs.joc.2c02205 (PMC9680033; doi:10.1021/acs.joc.2c02205)
Supplement: Supplementary file 2 — jo2c02205_si_002.zip [file jo2c02205_si_002.zip › FID for publication/Compound 2b/Compound 2b-F19/log]

Thu Sep  2 16:43:41 2021: Experiment started
Thu Sep  2 16:44:42 2021: BS 1 completed
Thu Sep  2 16:45:37 2021: BS 2 completed
Thu Sep  2 16:46:33 2021: BS 3 completed
Thu Sep  2 16:47:29 2021: Acquisition complete
